# Supplementary material for: GnRH receptor gene mutations in adolescents and young adults presenting with signs of partial gonadotropin deficiency
Source: PLoS One. 2017 Nov 28;12(11):e0188750. doi: 10.1371/journal.pone.0188750 (PMC5705112; doi:10.1371/journal.pone.0188750)
Supplement: S1 Table — (XLSX) [file pone.0188750.s001.xlsx]

## Sheet: Sheet1
FGFR1ex2F	CACTTTAAGCAGCCACCACA				378 bp			TAC3ex2R	TTGTGTCTTCACCCATGCTG			300 bp		GNRHRex1F	AAACCTGTGACGTTTCCATCT			762 bp
FGFR1ex2R	CCTGTTGACCACATCACCTG							TAC3ex2F	ATGCCCTCTGACGGACAAC					GNRHRex1R	CTGACTTCCAGAACCCAAGC
FGFR1ex3F	CGTGTGGCCAGCGTAATTCC				447 bp			TAC3ex3F	TTTCTTGTGGGAAAAGGATGA			250 bp		GNRHRex2F	CGTCAGAAGTATAACACTAAGGAGCTT			500 bp
FGFR1ex3R	TCACCTTCCTCTGAAACTGGC							TAC3ex3R	CTCTCCCATCTGAAAGGATCTC					GNRHRex2R	ACCTTATGGGGTGATTGTGAA
FGFR1ex4-5F	CGTGTTCATCTGGAACTGC				666 bp			TAC3ex4F	GAATCGGTGAGGGTTGTGAT			239 bp		GNRHRex3F	TGCTGTCTTCCTTTTTGTCCA			665 bp
FGFR1ex4-5R	AATCAGGACTTCCTAACTCGG							TAC3ex4R	GTGGGAGCTGGCATATTGTT					GNRHRex3R	TTGGCATCCTTGTGCCTTAG
FGFR1ex6F	ACCAGGCTCTGATATGGAGG				346 bp			TAC3ex5F	GAAGTGTTGACCCATGTCTGG			250 bp
FGFR1ex6R	ATCGCTATCCTGACTCTGCC							TAC3ex5R	CCCTCACTGAAGGTAAGAAAGG
FGFR1ex7F	AGGTTTACAACCCATCACTGG				399 bp			TAC3ex6F	TGCTGTTGGATCAGGGTGTA			244 bp
FGFR1ex7R	CATTCGGGGGCAACTGAG							TAC3ex6R	TGAGCTTTAATACCTGTAGCATGG
FGFR1ex8F	AAGAAGATGTCAGGGAGCATT				372 bp
FGFR1ex8R	TTCCAGCTCTCCTGCCTCTG
FGFR1ex9F	TTTCTAATGGAGCGGGACCT				392 bp			TACR3ex1aF	AACCCTTAATCTCGGGAGGA			487 bp
FGFR1ex9R	GCCCAGAAGCCAGAAAATAA							TACR3ex1aR	GAACTGGTTGGTGAGGTTGG
FGFR1ex10-11F	TGGGAAGCCCTGACTAAGAA				679 bp			TACR3ex1bF	ACCAAGCTGGCAACCTCTC			574 bp
FGFR1ex10-11R	AAAGGCACCAGAGAAGCTGT							TACR3ex1bR	CGAGGGCTACAAATGGGTTA
FGFR1ex12F	AACAAGTTTGGATGAAGTGGG				366 bp			TACR3ex2F	TTGAAACGCCTTTGAAATACC			387 bp
FGFR1ex12R	CAAAGCAGCCTCTCTTAACC							TACR3ex2R	GTATGAACCCTGGGGGAAAT
FGFR1ex13F	TTGAGGTGAAGCCAAACCTG				327 bp			TACR3ex3F	AGCTGAGCCAATTCAGTCC			300 bp
FGFR1ex13R	TCACAGGCTGGAAGACTAGG							TACR3ex3R	TGCCATGACTAGATTGCTTTTC
FGFR1ex14-15F	GCAGAGCAGTGTGGCAGAAG				556 bp			TACR3ex4F	TGTATTGGCAGAAAAGCATGA			383 bp
FGFR1ex14-15R	AGAGGACTCCTCAGTCCAGG							TACR3ex4R	TGCATTTTGAATTTGAACCAA
FGFR1ex16-18F	CATGCTGTCTCCTGGCACTG				849 bp			TACR3ex5F	TTCTGTGGCAGCTGAAAGAC			670 bp
FGFR1ex16-18R	GACAGGGACGGACAGGTGG							TACR3ex5R	TGGCGAGTTTACAAGTATTTTCC
All primers are written in 5'->3' direction
"bp" indicates the amplicon size
